# Supplementary material for: In Silico Structural Analysis Predicting the Pathogenicity of PLP1 Mutations in Multiple Sclerosis
Source: Brain Sci. 2022 Dec 24;13(1):42. doi: 10.3390/brainsci13010042 (PMC9856082; doi:10.3390/brainsci13010042)
Supplement: Supplementary file 1 [file brainsci-13-00042-s001.zip]

Archive with 1 entries (1 files):
- brainsci-2105939-supplementary.pdf
